# Supplementary material for: Noninvasive Mechanochemical Imaging in Unconstrained Caenorhabditis elegans
Source: Materials (Basel). 2018 Jun 19;11(6):1034. doi: 10.3390/ma11061034 (PMC6025516; doi:10.3390/ma11061034)
Supplement: Supplementary file 1 [file materials-11-01034-s001.zip]

Archive with 10 entries (6 files):
- materials-315683/
- materials-315683/LabVIEW source code/
- materials-315683/LabVIEW source code/homingback2.vi
- materials-315683/LabVIEW source code/Zyla Control ver. 2.6CIa.vi
- materials-315683/materials-315683-Video S1.gif
- materials-315683/__MACOSX/
- materials-315683/__MACOSX/._LabVIEW source code
- materials-315683/__MACOSX/LabVIEW source code/
- materials-315683/__MACOSX/LabVIEW source code/._homingback2.vi
- materials-315683/__MACOSX/LabVIEW source code/._Zyla Control ver. 2.6CIa.vi
